# Supplementary material for: Single Amino Acid Supplementation in Inherited Metabolic Disorders: An Evidence-Based Review of Interventions
Source: Genes (Basel). 2025 Apr 27;16(5):502. doi: 10.3390/genes16050502 (PMC12111424; doi:10.3390/genes16050502)
Supplement: Supplementary file 1 [file genes-16-00502-s001.zip]

Archive with 1 entries (1 files):
- genes-3563880-supplementary.pdf
